# Supplementary material for: Mitochondrial DNA in Human Diversity and Health: From the Golden Age to the Omics Era
Source: Genes (Basel). 2023 Jul 27;14(8):1534. doi: 10.3390/genes14081534 (PMC10453943; doi:10.3390/genes14081534)
Supplement: Supplementary file 1 [file genes-14-01534-s001.zip]

Archive with 1 entries (1 files):
- genes-2486314-supplementary.pdf
